# Supplementary material for: Head CT Scans in the Emergency Department during the COVID-19 Pandemic: Use or Overuse?
Source: Life (Basel). 2024 Feb 17;14(2):264. doi: 10.3390/life14020264 (PMC10890022; doi:10.3390/life14020264)
Supplement: Supplementary file 1 [file life-14-00264-s001.zip]

Archive with 1 entries (1 files):
- life-2796295-supplementary.pdf
